# Supplementary material for: Exploring the mediating role of virtual environment loneliness in the link between interpersonal relationship styles and social anxiety
Source: Front Psychol. 2025 Aug 20;16:1603001. doi: 10.3389/fpsyg.2025.1603001 (PMC12405359; doi:10.3389/fpsyg.2025.1603001)
Supplement: Supplementary file 1 [file Data_Sheet_1.xlsx]

## Sheet: Data
Gender	Marital_status	age	Education	Income	Occupational_status	Time spent on internet	SSM1	SSM2	SSM3	SSM4	SSM5	SSM6	SSM7	SSM8	SPM1	SPM2	SPM3	SPM4	SPM5	SPM6	SPM7	SYM1	SYM2	SYM3	SYM4	SYM5	BIBM1	BIBM2	BIBM3	BIBM4	BIBM5	BIBM6	BIBM7	BIBM8	BIBM9	BIBM10	BIBM11	BIBM12	BIBM13	BIBM14	BIBM15	BIBM16	KIBM1	KIBM2	KIBM3	KIBM4	KIBM5	KIBM6	KIBM7
1	1	3	5	3	13	2	3	4	3	2	2	4	3	3	1	1	1	1	1	1	1	4	1	1	1	3	2	2	2	2	2	2	2	2	2	2	2	2	2	1	1	1	2	2	2	2	0	0	1
2	1	4	5	5	1	4	5	1	1	5	5	5	5	5	2	3	4	4	4	4	4	5	5	4	4	4	2	2	2	2	2	2	2	2	2	2	2	2	2	2	2	2	3	2	2	3	2	3	3
1	2	5	6	9	1	2	1	5	5	4	4	4	1	3	1	1	1	1	1	1	1	4	4	4	4	4	2	2	2	2	0	2	2	2	2	2	2	2	2	2	2	2	0	1	0	0	0	0	0
1	1	4	5	3	1	3	1	3	1	1	1	2	2	3	1	1	1	1	1	1	1	5	3	3	5	5	3	3	2	3	2	3	2	2	3	1	2	3	3	3	2	3	0	3	3	0	2	1	0
1	2	6	6	9	1	1	1	4	5	2	2	2	2	2	1	2	2	2	2	2	2	2	2	2	2	2	1	1	1	1	1	1	1	1	1	1	1	1	1	1	1	1	0	0	0	0	0	0	0
1	1	3	5	5	13	3	1	2	2	1	1	1	1	1	1	1	1	1	1	1	1	4	4	4	4	4	2	0	2	2	2	2	2	2	2	2	2	2	2	2	2	2	1	2	2	2	1	1	1
1	1	3	5	1	1	1	5	1	5	1	3	5	3	3	1	1	1	2	5	5	5	3	1	1	2	4	3	3	3	3	3	3	2	2	3	3	3	3	3	3	2	3	0	3	3	1	0	0	0
1	1	3	5	1	13	3	2	2	2	2	2	2	2	4	1	3	2	3	2	2	1	4	2	3	2	4	2	2	2	2	2	3	3	2	2	2	2	3	2	2	2	2	1	2	1	0	0	1	1
2	1	5	7	8	4	1	2	4	4	2	2	4	2	4	1	2	2	2	2	2	2	4	4	2	2	4	2	2	2	2	3	3	3	3	2	2	2	2	2	2	2	3	1	1	0	0	0	0	2
1	1	3	6	3	13	2	2	2	2	2	2	3	2	3	1	1	1	3	1	1	1	3	3	1	3	3	2	2	2	2	2	2	2	2	2	2	2	2	2	2	2	2	1	1	1	0	0	0	0
2	1	3	5	6	12	3	5	5	5	3	3	4	4	4	2	1	1	2	2	1	1	2	4	2	5	2	2	2	3	3	2	3	3	3	3	3	3	3	3	3	2	3	1	3	1	0	1	1	0
1	1	2	5	9	9	4	2	4	3	2	2	4	3	3	1	4	2	5	4	2	1	5	2	1	2	4	2	2	2	3	2	3	3	2	2	3	2	3	2	2	2	1	1	2	2	0	2	1	0
1	1	3	5	4	11	2	5	3	4	2	4	4	2	4	1	1	1	1	1	1	1	2	4	2	4	5	2	2	3	2	3	3	3	2	2	2	2	2	2	2	2	3	1	3	2	0	0	1	0
1	1	3	3	1	9	2	3	4	3	2	4	5	5	5	1	1	1	1	1	1	1	5	5	2	5	5	3	3	3	3	1	3	3	3	2	3	3	3	3	3	2	3	1	3	2	2	1	2	2
2	2	4	6	5	13	2	4	5	5	2	4	4	4	4	1	1	1	2	2	2	2	2	1	1	4	4	1	2	2	3	2	3	2	2	2	2	2	2	2	2	1	3	0	1	0	0	0	0	0
1	2	3	5	9	5	2	2	2	2	2	2	3	2	2	1	1	1	3	4	2	2	3	2	1	4	4	2	3	2	3	3	2	2	2	2	2	2	2	2	2	1	2	1	2	2	1	3	1	1
1	1	2	5	9	12	4	5	5	5	5	5	5	5	5	1	1	5	1	4	1	1	1	1	1	1	1	3	3	3	3	0	3	3	2	3	3	3	3	3	3	3	3	0	3	0	0	0	0	0
1	2	5	3	9	10	2	2	4	4	2	1	2	2	2	1	1	1	1	1	1	1	2	2	1	1	2	1	0	1	0	1	1	0	1	0	1	0	1	0	0	0	0	1	1	1	1	1	1	1
1	1	2	4	1	9	1	4	4	4	2	4	4	5	5	2	1	1	1	1	1	1	1	1	1	1	1	3	3	3	3	3	3	3	3	3	3	3	3	3	3	3	3	0	0	0	0	0	0	0
1	2	3	5	9	1	2	2	2	3	2	1	2	1	2	1	1	1	1	1	1	1	4	3	2	2	3	2	3	2	2	2	3	3	2	1	2	2	2	2	2	1	2	0	1	1	1	1	0	0
1	1	2	3	1	9	6	4	2	2	4	4	4	4	4	2	4	4	4	4	2	2	2	2	2	2	5	2	3	3	3	2	2	2	3	2	2	2	2	2	2	2	3	0	2	1	0	0	0	3
1	1	2	5	8	9	7	4	4	2	2	3	1	1	4	1	1	2	5	4	1	1	5	3	5	3	3	0	1	0	1	1	1	2	1	0	0	1	1	0	0	0	1	1	0	1	0	1	1	3
1	1	2	5	1	9	2	3	1	1	1	1	3	1	1	1	1	1	1	1	1	1	5	1	3	1	5	2	3	3	3	2	0	3	2	1	1	0	0	1	1	1	0	2	1	2	3	2	1	1
1	1	2	3	1	9	4	4	4	5	1	4	4	4	4	1	1	1	1	1	1	1	2	3	2	3	2	2	2	2	2	1	2	2	1	2	2	2	2	3	2	2	2	2	2	2	2	2	2	2
1	1	2	5	2	9	3	4	4	4	3	4	4	4	4	2	2	2	2	2	2	2	2	2	1	1	3	2	2	2	2	2	3	3	2	2	2	2	2	2	2	2	2	1	1	1	0	0	0	0
2	1	3	5	5	13	3	5	4	4	3	4	4	2	5	1	1	1	1	2	2	2	4	2	1	3	1	3	3	2	2	2	2	2	2	2	3	3	3	3	2	2	3	1	2	0	0	0	0	0
1	1	3	5	9	12	4	2	4	4	2	2	2	2	4	1	1	1	1	2	2	2	4	2	2	4	4	2	2	2	2	2	2	2	2	2	2	2	2	2	2	1	2	1	2	2	2	1	2	2
1	1	3	5	5	1	2	3	3	3	3	3	3	3	3	2	2	2	2	2	2	2	4	2	3	2	3	2	2	3	2	2	2	2	3	2	2	2	2	2	2	2	2	1	1	1	1	1	0	0
1	1	3	6	3	5	2	3	5	5	3	4	3	3	4	2	1	2	3	2	2	1	3	2	3	2	3	2	2	2	2	3	2	3	3	2	2	2	2	2	2	2	2	1	1	1	0	0	1	0
1	2	4	5	9	11	2	2	2	2	1	2	2	2	3	1	1	1	1	1	1	1	4	2	2	4	1	2	2	3	2	2	3	3	3	2	3	2	2	2	2	1	2	0	1	0	0	0	0	1
2	1	2	3	7	9	5	2	1	2	2	3	4	2	5	2	3	2	5	3	4	4	3	2	1	2	1	2	3	2	3	1	3	3	3	3	2	2	1	3	3	2	3	0	1	1	0	0	0	1
1	1	3	5	9	13	3	2	3	4	2	3	3	2	2	1	1	1	1	2	2	2	2	2	2	4	3	2	2	2	2	3	3	3	3	2	3	2	2	2	2	1	2	1	1	2	1	2	2	1
2	1	3	5	9	13	3	2	4	2	2	3	3	2	2	2	2	2	2	3	2	2	4	3	2	3	4	2	2	2	3	3	3	3	3	3	3	1	1	1	3	2	3	0	2	0	0	0	0	0
1	2	6	3	6	10	1	2	2	4	2	3	4	4	4	2	2	2	2	2	2	2	1	1	2	4	3	2	2	2	2	2	2	2	2	2	2	2	2	2	2	3	2	1	2	0	0	0	0	0
1	1	3	3	5	1	2	2	4	4	3	4	4	2	4	2	2	2	3	2	4	4	4	2	3	2	3	2	2	2	2	2	2	2	2	2	2	2	2	2	2	2	2	1	1	1	1	1	1	1
1	1	3	4	2	12	3	2	3	3	1	1	1	2	2	1	2	1	3	2	4	3	5	4	2	4	5	2	2	3	3	2	2	2	2	2	3	2	3	2	2	1	3	0	2	2	0	1	0	1
2	1	3	5	2	11	4	2	2	4	3	3	4	2	4	1	4	2	4	3	1	1	4	2	4	2	3	2	2	2	2	2	2	1	2	2	2	2	2	2	2	2	2	1	3	2	2	2	1	2
1	1	3	5	1	9	4	4	5	1	5	5	5	3	5	2	4	5	4	5	1	1	1	2	2	1	1	2	3	2	2	2	2	3	3	3	2	2	3	3	2	1	2	1	2	0	1	1	1	0
2	1	3	6	9	5	1	2	4	2	3	3	3	2	3	1	1	1	3	2	2	2	3	4	4	2	4	2	2	1	2	3	2	2	2	2	3	2	2	3	2	1	2	1	1	1	2	1	1	1
1	2	3	5	5	12	2	4	2	4	2	4	4	2	3	1	1	1	2	1	1	1	3	1	2	4	4	2	2	2	2	2	2	2	3	2	2	2	2	2	2	2	2	0	1	1	1	1	1	1
2	1	2	3	1	9	4	3	4	4	2	3	3	3	4	1	1	1	1	2	1	1	4	4	3	4	4	2	2	2	3	2	3	3	3	3	3	2	2	2	2	2	2	1	1	1	0	0	0	1
1	1	3	5	2	7	2	3	1	1	1	2	2	1	1	1	1	1	1	3	1	1	4	2	1	3	4	2	3	2	2	2	2	2	1	2	2	2	2	2	2	2	2	0	1	1	1	1	1	0
1	1	2	5	9	11	7	4	4	4	4	4	4	4	4	2	2	2	3	3	3	3	3	3	2	3	3	1	2	2	2	2	2	2	2	2	2	2	2	2	2	0	2	1	1	0	0	0	0	0
1	2	7	5	6	5	2	1	5	5	1	1	1	1	1	1	1	1	3	1	1	1	3	1	1	4	4	1	1	1	2	2	2	2	2	2	2	2	2	2	2	1	2	0	1	0	0	0	0	0
1	1	2	5	9	9	4	4	3	4	4	4	4	3	4	2	2	2	4	4	3	3	4	2	3	3	4	2	2	2	2	2	2	2	3	2	2	3	3	3	3	0	2	0	1	1	1	0	0	1
1	1	2	3	1	9	4	3	4	4	3	4	3	1	1	2	2	2	2	4	3	3	4	2	2	3	2	2	2	2	2	2	2	2	2	2	2	2	2	2	2	2	2	1	2	0	0	1	2	2
2	2	6	3	5	12	1	1	5	5	1	2	2	1	2	1	1	1	1	1	1	1	1	1	1	2	1	1	1	1	1	1	1	1	1	1	1	1	1	1	1	1	1	0	0	0	0	0	0	0
1	2	6	3	1	10	1	3	4	4	2	4	5	5	4	2	2	3	2	2	2	2	2	2	2	5	5	2	2	2	2	2	2	2	2	2	3	3	3	3	3	2	2	0	2	2	1	1	1	2
1	2	7	3	8	10	3	1	4	5	1	1	1	1	1	1	1	1	1	1	1	1	1	1	1	5	5	2	2	2	2	2	2	2	2	2	2	2	2	2	2	2	2	1	2	0	0	0	0	1
2	2	6	3	8	2	1	4	2	4	2	3	2	4	4	1	1	1	1	1	1	1	2	1	2	1	4	2	2	2	3	2	2	2	3	3	2	2	2	3	3	3	3	1	1	1	2	2	2	2
1	1	2	3	9	9	5	4	5	4	5	4	3	4	3	1	1	1	2	2	2	2	1	2	1	4	3	3	2	3	2	2	3	3	3	3	2	2	2	3	3	2	2	1	2	1	1	1	0	1
2	2	4	5	8	11	2	4	5	5	1	1	3	4	4	1	1	1	1	2	1	1	3	2	3	4	5	2	2	3	2	2	2	2	2	1	2	2	2	2	2	2	2	1	1	2	2	2	1	1
1	2	6	3	4	10	1	2	3	2	2	2	2	2	3	1	1	1	1	1	1	1	2	2	2	3	4	2	2	2	2	2	2	2	2	2	2	2	2	2	2	2	2	0	1	1	1	1	1	1
1	1	3	5	3	12	3	2	2	2	2	3	2	2	2	1	1	1	1	1	1	1	1	1	1	1	1	2	2	2	2	2	2	2	2	2	2	2	2	2	2	2	2	1	2	2	1	0	0	0
1	2	3	5	5	1	3	4	5	5	4	4	4	4	4	1	1	1	3	1	1	1	4	2	2	2	2	2	2	2	2	2	2	2	2	2	2	2	2	2	2	2	2	1	2	2	2	2	1	2
1	2	4	5	3	13	2	2	3	3	2	2	2	2	3	2	2	2	1	2	2	2	4	2	3	4	4	2	2	2	2	2	1	2	3	2	3	2	2	2	2	2	2	2	2	3	2	1	1	1
2	1	4	5	2	11	4	3	1	4	3	3	4	4	3	1	1	1	1	2	1	1	3	1	4	5	4	2	3	2	3	3	3	3	2	2	2	2	2	3	3	2	2	1	2	2	3	1	1	0
2	2	4	5	5	12	7	5	1	1	1	1	1	1	1	1	1	1	1	2	1	1	5	3	2	4	3	2	2	2	2	2	2	2	2	2	2	2	2	2	2	2	2	1	2	2	1	1	2	1
1	1	3	5	4	9	3	4	4	3	1	3	4	3	4	1	3	2	2	3	2	2	3	1	1	5	3	2	2	2	3	2	3	3	3	2	2	3	3	2	2	0	3	0	2	2	0	1	0	2
1	1	2	3	9	9	4	4	2	2	3	3	3	4	4	1	2	2	3	2	2	2	2	2	2	3	4	2	2	2	2	2	2	3	2	2	2	1	2	2	2	1	2	2	2	2	1	2	0	0
1	1	3	5	9	13	4	4	5	5	4	4	4	4	4	1	2	1	3	2	1	1	2	1	2	2	3	3	3	2	2	2	2	3	2	3	2	3	3	3	3	2	2	1	3	2	0	0	0	2
1	1	3	5	9	12	2	1	5	5	1	1	1	1	1	1	1	1	1	1	1	1	4	4	2	5	5	3	3	2	3	0	2	3	2	2	2	2	2	2	2	2	2	2	3	3	2	2	2	2
2	1	3	5	9	13	2	1	1	1	1	1	1	1	1	1	1	1	2	1	1	1	5	3	1	5	5	3	2	1	1	0	2	3	3	1	1	1	2	2	1	3	3	2	3	3	2	2	0	3
2	2	7	4	9	13	2	2	4	1	4	3	4	1	4	1	2	2	2	3	2	2	4	3	2	3	2	2	2	2	2	3	2	3	3	3	2	2	2	2	2	3	2	1	2	2	1	2	0	0
2	2	6	5	5	13	4	4	4	4	3	3	4	4	4	1	1	2	2	4	2	1	4	5	2	4	2	1	2	2	2	2	2	2	3	2	2	2	2	2	2	2	2	0	2	2	1	2	2	1
1	2	5	3	4	10	3	2	5	4	1	2	2	2	2	1	2	2	1	2	2	2	1	2	1	2	2	2	2	2	2	2	2	2	2	2	2	2	2	2	2	1	2	0	1	0	0	0	0	0
2	1	5	7	9	11	1	2	2	1	4	2	3	2	4	1	1	1	1	1	1	1	2	1	1	1	2	2	2	3	2	3	2	2	3	3	2	2	2	2	2	2	3	1	1	2	2	0	0	2
1	1	4	5	6	8	2	3	2	3	2	2	2	2	4	2	1	1	1	1	1	1	2	2	2	3	4	2	2	2	2	2	2	2	3	2	2	2	3	2	3	2	2	0	1	0	0	0	0	1
1	1	3	6	4	12	2	1	2	3	1	4	3	1	4	1	1	1	2	3	2	2	5	1	3	5	2	3	3	3	3	2	3	3	2	2	2	2	3	3	3	0	3	0	2	2	1	2	2	0
1	1	3	5	9	8	2	3	2	3	2	1	3	2	2	1	1	1	1	1	1	2	2	2	2	2	4	2	2	2	2	2	2	2	2	2	2	2	2	2	2	2	2	1	2	2	0	0	0	0
2	2	4	5	9	13	2	4	3	4	5	4	3	2	4	1	1	1	3	3	4	4	2	2	2	1	2	1	1	2	1	1	1	1	1	1	1	1	1	1	1	1	2	1	1	1	1	1	1	1
2	1	6	5	5	8	1	2	4	4	3	3	2	2	4	2	2	3	3	4	2	2	4	5	2	2	3	1	3	2	3	2	2	2	3	2	1	1	0	2	2	2	2	0	1	2	0	2	0	1
2	1	3	5	9	13	2	5	1	1	1	2	4	1	3	1	1	1	1	1	1	1	1	1	1	5	5	2	3	2	2	2	2	2	2	2	2	2	2	2	2	2	2	1	1	2	2	2	0	2
2	2	4	6	9	11	2	2	4	3	3	2	2	1	3	1	1	1	4	3	1	1	5	3	2	3	5	2	3	2	2	2	2	2	3	2	3	3	3	3	2	2	2	1	2	2	1	0	2	1
2	1	2	3	1	9	3	5	5	5	1	5	5	5	5	5	4	4	5	4	5	2	1	2	3	4	5	0	1	0	1	1	3	3	3	2	3	2	1	1	2	0	1	0	0	3	3	0	0	0
1	2	3	5	5	13	3	2	4	4	1	3	3	3	4	1	1	1	1	4	2	1	4	3	3	4	4	2	2	2	3	2	2	3	2	2	2	3	3	2	2	2	2	1	2	1	1	0	0	1
2	1	3	6	9	11	5	4	5	5	4	4	4	5	4	3	1	1	1	1	1	1	1	1	1	1	1	2	2	3	2	2	2	2	2	2	2	2	2	2	2	2	2	0	2	1	1	2	1	1
1	1	3	5	1	9	3	1	1	2	1	1	3	1	1	1	1	1	1	2	1	1	5	3	2	4	3	2	3	2	2	3	2	3	2	2	2	2	3	2	1	1	2	1	2	3	2	1	2	0
2	1	3	4	6	12	2	4	5	4	3	3	3	3	3	3	2	3	2	2	4	3	2	2	2	2	2	2	2	2	2	2	2	2	2	2	2	2	2	2	2	2	2	1	1	1	1	1	1	1
2	1	3	5	6	13	3	4	3	2	2	4	4	2	2	1	2	1	2	2	1	1	3	3	2	4	4	2	2	3	3	2	2	3	2	3	2	3	3	3	3	2	2	1	3	3	1	2	1	0
1	2	3	5	1	11	3	2	4	5	2	2	2	2	2	1	1	1	1	1	1	1	1	1	2	1	1	1	1	1	1	1	1	1	1	1	1	1	1	1	1	1	1	1	1	1	0	0	0	1
1	1	2	3	9	9	4	4	2	2	4	4	4	4	4	3	3	3	3	3	3	3	3	3	3	3	3	2	2	2	2	2	2	2	2	2	2	2	2	2	2	2	2	2	2	2	2	2	2	2
1	2	4	5	9	10	1	4	4	4	3	4	4	2	4	2	1	1	1	2	2	2	2	2	3	2	2	1	2	2	2	1	2	2	3	2	2	2	2	2	2	2	2	1	1	1	1	1	1	1
2	1	3	3	9	9	1	3	4	4	2	2	3	2	3	1	1	1	2	2	2	2	2	2	2	2	4	2	2	2	2	2	2	2	2	2	2	1	2	2	2	2	2	1	2	2	2	2	1	1
1	1	5	5	9	8	1	3	4	4	3	3	2	2	4	1	1	1	1	2	1	1	2	1	1	4	4	2	2	2	2	2	2	2	2	2	2	2	2	2	2	1	2	1	2	1	1	1	1	1
1	1	3	5	6	13	4	5	4	3	3	4	4	5	3	2	2	2	2	2	2	2	3	4	2	2	2	1	1	2	2	2	2	2	2	2	2	2	2	2	2	2	2	1	1	1	1	1	1	0
2	1	4	5	9	13	2	3	2	1	4	4	4	2	3	2	2	1	1	2	2	2	3	3	3	2	5	2	1	2	1	1	2	2	2	1	1	1	1	1	1	1	1	1	2	2	2	2	2	2
1	2	5	5	9	12	1	2	4	4	2	2	2	2	2	1	1	1	1	1	1	1	5	4	4	2	3	2	2	2	2	2	3	2	3	2	2	2	2	2	2	3	3	0	3	0	0	0	0	0
1	2	5	3	8	12	3	2	5	5	1	1	2	2	2	1	1	1	2	2	2	2	4	1	1	1	5	1	2	2	2	2	2	3	3	2	3	2	2	3	3	2	3	0	0	1	0	0	0	0
1	1	2	3	2	9	1	4	4	4	2	3	3	3	3	2	2	2	2	5	3	2	3	2	2	3	2	1	2	3	3	2	3	3	3	2	2	2	1	1	1	2	3	0	3	1	0	0	1	0
1	2	3	6	9	8	3	4	4	2	2	4	3	4	4	1	1	1	1	1	1	1	4	2	2	2	2	1	3	2	2	2	3	3	2	2	2	2	2	2	2	1	2	0	2	0	0	0	0	1
2	2	5	5	9	12	1	2	4	4	2	2	1	2	1	2	2	2	2	1	1	2	2	2	2	2	2	2	2	2	3	3	2	2	3	3	3	2	3	3	3	3	3	0	0	0	0	0	0	0
2	1	3	4	9	5	5	2	5	4	2	2	2	1	2	1	2	1	2	2	2	1	2	1	2	2	2	3	3	3	3	3	3	3	3	3	3	3	3	3	3	3	2	1	2	2	2	2	3	2
2	1	4	4	5	12	2	2	4	4	2	2	2	2	3	1	2	1	2	3	3	3	4	3	4	4	3	2	2	2	2	2	2	2	2	2	2	2	2	2	2	2	2	1	1	2	0	0	0	0
2	1	3	3	2	7	2	2	5	4	2	2	1	1	1	1	1	1	1	1	1	1	2	2	2	1	1	0	1	0	1	0	1	0	1	1	0	0	1	0	1	0	1	1	1	1	1	1	1	1
2	1	4	5	9	11	3	4	2	4	3	3	3	3	3	1	2	2	2	2	2	2	4	4	2	4	5	2	2	2	2	2	2	2	3	3	2	2	2	3	3	2	2	2	2	3	2	0	0	1
2	1	3	5	3	12	2	3	1	1	1	1	3	2	2	1	1	3	1	1	1	1	4	1	1	5	4	3	3	3	2	0	3	3	3	3	2	2	3	3	3	2	3	0	1	0	0	0	0	2
2	2	6	6	9	4	2	2	2	4	2	2	1	1	2	1	1	1	1	3	2	2	3	4	3	3	4	1	1	1	2	2	2	2	2	2	2	1	1	3	1	1	2	1	1	1	1	1	0	1
2	1	3	5	2	9	4	3	2	4	3	3	3	3	3	1	1	1	3	2	2	2	2	2	2	2	2	2	2	2	2	2	2	2	2	2	2	2	2	2	2	1	1	1	2	2	1	1	1	1
2	1	3	5	5	13	1	4	5	5	2	4	3	3	4	2	2	2	2	2	2	2	4	3	2	2	2	2	2	2	2	2	2	2	3	2	2	2	2	2	2	2	2	1	1	1	0	1	1	1
1	1	2	3	3	13	4	4	4	4	2	4	4	4	4	2	3	4	4	4	4	4	2	3	3	4	3	2	2	2	2	2	2	2	2	2	2	2	2	2	2	2	2	1	2	1	1	1	1	1
1	2	3	5	5	8	4	4	3	3	4	5	3	4	5	4	4	3	5	3	4	5	3	4	5	3	4	2	3	2	2	2	2	2	2	3	2	2	2	2	3	2	2	2	2	3	2	2	2	3
1	2	4	5	8	12	2	2	5	4	1	2	1	4	4	1	1	1	2	1	1	1	2	1	1	2	2	3	3	2	3	3	3	2	3	3	3	3	3	3	3	3	3	1	1	1	0	0	0	0
1	3	3	4	3	13	1	3	5	5	3	5	3	2	5	4	1	4	2	4	4	3	4	1	1	5	1	2	2	2	3	2	3	2	2	2	2	2	2	3	2	2	3	0	2	2	0	2	0	0
1	2	3	5	7	1	3	3	5	5	4	4	4	5	4	1	1	1	2	2	2	1	4	1	1	2	2	3	2	2	2	2	2	2	3	3	2	2	2	3	3	2	2	1	1	1	1	1	0	0
1	1	3	4	2	13	7	5	5	5	5	5	5	5	5	1	1	1	1	3	3	1	2	2	1	5	5	3	3	3	3	2	3	3	3	3	3	3	3	3	3	0	0	0	1	0	0	0	0	3
2	1	4	3	3	7	5	4	1	5	1	5	5	5	5	1	1	1	1	5	2	1	5	1	1	4	5	3	3	3	3	3	3	3	3	3	3	3	3	3	3	2	2	0	1	0	2	0	0	0
1	1	2	3	9	7	4	3	2	2	1	3	3	2	2	1	1	1	1	3	1	1	4	3	2	4	3	3	3	3	3	3	3	3	3	3	3	3	3	3	3	3	3	0	1	0	0	0	0	0
1	3	7	4	2	7	2	2	3	3	3	3	3	3	3	1	2	2	2	2	2	2	1	2	3	4	1	1	2	2	2	2	2	2	1	2	2	2	2	2	2	2	2	1	1	0	1	1	1	2
2	1	3	4	3	12	4	4	4	4	4	3	3	4	5	1	2	2	2	3	3	1	3	2	2	3	4	1	0	2	2	0	1	2	3	3	2	2	2	2	2	2	2	1	2	0	0	1	1	1
1	1	3	5	2	7	1	2	4	4	2	2	2	4	4	1	2	2	2	2	2	2	4	4	4	4	4	2	2	2	2	2	2	2	2	2	2	2	2	2	2	2	2	1	2	1	1	1	1	1
2	2	3	5	3	7	2	5	3	1	1	3	3	3	1	1	3	1	1	3	1	1	3	1	1	3	3	3	3	3	3	2	3	3	3	3	3	2	3	3	2	2	2	0	2	2	0	0	0	0
1	1	2	3	3	13	1	3	5	5	3	3	3	1	1	3	1	4	2	2	2	2	3	2	1	1	1	1	0	2	2	1	2	1	0	2	1	2	2	2	2	1	2	0	1	0	0	0	2	2
1	1	3	5	3	1	2	5	5	2	1	2	4	3	2	1	1	1	1	1	1	1	4	1	1	1	5	3	3	3	3	2	3	3	2	2	3	3	3	3	3	3	3	0	1	0	0	0	0	0
1	1	4	3	3	12	1	4	4	4	2	2	2	4	2	2	2	2	2	2	2	2	4	2	2	5	4	2	2	2	2	2	2	2	2	2	2	2	2	2	2	2	2	1	1	1	1	1	1	1
1	2	6	4	9	12	1	2	2	2	1	2	2	2	4	1	1	1	1	1	1	1	5	2	2	4	5	2	2	2	2	3	2	2	3	2	2	2	2	2	2	2	2	0	1	0	0	0	0	0
1	1	3	5	6	9	3	2	2	2	1	2	2	1	4	1	2	2	1	2	1	1	4	4	4	4	2	2	2	2	3	2	2	3	2	2	2	2	2	2	1	2	2	1	2	2	1	2	0	1
1	1	3	5	2	12	1	3	2	3	2	3	3	3	3	2	2	2	2	3	3	2	3	2	3	3	4	2	2	2	2	2	2	2	2	2	2	2	2	2	2	1	2	1	1	1	1	1	1	1
1	1	1	2	8	9	1	1	1	2	2	2	2	2	2	2	2	2	2	2	2	2	3	3	4	4	3	2	2	2	2	1	2	3	2	2	2	1	1	1	1	2	2	1	2	0	0	0	0	1
2	1	4	5	1	1	5	4	5	3	2	4	3	4	4	1	2	4	2	2	3	3	1	2	2	2	2	1	2	2	2	2	2	2	2	2	2	2	2	2	2	2	2	0	2	1	1	1	1	1
1	1	2	2	1	10	7	1	5	5	1	1	1	1	1	1	1	1	1	1	1	1	1	1	1	1	1	0	0	0	0	0	0	0	0	0	0	0	0	0	0	0	0	0	0	0	0	0	0	0
2	1	4	5	2	5	2	4	5	5	2	4	4	3	3	2	1	2	3	2	3	3	4	4	3	2	4	2	2	2	2	2	2	2	3	3	3	3	2	3	3	1	3	0	1	1	1	1	1	1
2	2	3	5	8	12	1	1	3	4	1	1	4	3	1	1	1	1	1	2	1	1	2	3	3	4	4	1	1	2	3	2	2	2	2	2	2	1	1	2	2	2	3	1	2	2	0	0	0	0
1	1	4	5	2	1	3	1	5	5	1	2	2	2	1	1	1	1	1	1	1	1	1	1	1	1	2	2	2	2	2	2	2	2	2	2	2	3	2	2	2	2	2	0	1	0	0	0	1	0
2	1	4	4	2	7	3	4	2	5	1	4	4	1	4	4	4	4	4	4	1	4	4	4	4	4	4	2	2	2	2	2	2	2	2	2	2	2	2	2	2	1	2	1	2	2	2	1	1	1
1	2	4	3	3	10	2	2	4	2	3	3	3	5	4	1	1	2	3	3	2	1	4	3	2	4	4	2	2	2	2	2	2	2	2	2	2	2	2	2	2	2	2	1	2	2	0	2	2	1
2	1	3	4	2	13	1	3	4	4	2	4	3	2	5	2	1	2	1	2	2	2	1	1	2	3	3	2	3	2	2	2	3	3	3	3	3	2	2	3	3	2	3	0	1	2	0	0	0	0
1	1	3	4	3	13	2	5	5	5	1	1	1	1	1	1	1	1	1	1	1	1	5	1	1	1	5	3	3	3	3	3	3	3	3	3	3	3	3	3	3	3	3	0	0	0	0	0	0	0
2	3	4	4	4	7	2	1	5	5	1	1	1	1	1	1	1	1	1	1	1	1	5	3	3	3	5	0	0	0	0	1	1	1	1	1	1	1	1	3	0	1	1	0	0	0	0	0	1	2
1	2	4	2	1	2	3	2	4	4	2	2	2	1	1	1	1	1	1	1	1	1	2	2	2	2	1	0	0	0	0	0	1	1	0	0	0	0	1	1	1	1	0	1	0	0	0	0	0	0
1	2	4	3	4	12	4	2	2	3	2	2	4	3	2	1	1	1	2	1	2	1	2	3	2	4	2	2	3	2	3	2	3	3	2	2	3	2	2	2	3	2	2	1	2	3	1	1	2	2
1	2	4	5	9	12	1	2	4	3	4	4	4	2	4	2	1	2	2	2	2	2	2	2	2	2	2	2	2	2	2	2	2	1	2	2	2	2	2	2	2	2	2	1	1	1	1	1	1	1
2	2	4	4	8	12	2	2	5	5	2	2	3	3	3	2	1	1	1	1	1	1	4	2	2	2	2	3	2	3	3	2	2	3	3	3	2	2	2	3	3	2	3	1	2	2	0	0	1	0
1	1	5	5	5	12	2	2	5	5	1	3	1	1	1	1	1	1	1	1	1	1	5	1	1	5	5	3	3	2	3	3	3	3	3	3	3	0	3	3	3	0	3	0	0	0	0	0	0	3
1	1	4	5	7	13	2	2	2	4	2	2	4	2	2	1	2	2	2	2	3	2	4	4	2	5	5	2	2	2	2	2	2	2	2	2	2	2	2	2	2	2	2	1	1	1	1	1	1	1
1	2	3	3	3	13	3	1	1	1	1	4	5	3	1	1	1	1	1	1	1	1	5	1	1	5	5	3	3	3	3	3	2	3	3	3	3	3	3	3	3	3	3	0	1	0	0	0	0	1
1	2	4	5	6	13	1	4	4	4	2	3	4	3	3	1	2	2	3	2	2	2	2	2	1	2	3	2	2	2	2	2	2	3	3	2	2	3	3	2	2	2	2	1	2	1	0	2	1	2
2	1	3	3	5	12	2	2	4	5	1	3	2	2	2	1	2	2	2	2	2	2	4	3	2	4	4	2	2	2	2	2	2	2	2	2	2	2	2	2	2	2	2	1	2	2	1	1	1	2
2	1	3	5	4	9	3	4	4	4	3	4	3	3	4	2	2	2	3	4	2	2	2	2	2	2	2	2	2	2	2	1	1	2	2	2	2	2	2	1	1	2	2	2	1	2	2	2	2	2
2	1	3	5	4	11	6	3	2	2	2	3	3	1	4	2	2	2	3	2	2	2	3	3	3	3	3	2	2	2	2	2	2	2	2	2	2	2	2	2	2	2	2	1	1	1	1	1	1	1
1	1	3	5	9	12	3	4	5	5	2	4	5	5	3	1	3	1	4	2	2	2	4	2	1	4	4	3	3	3	3	3	3	3	3	3	3	3	3	3	3	3	3	0	1	1	1	0	0	1
2	1	3	6	9	12	5	2	5	5	5	5	5	5	5	3	4	3	4	3	3	3	2	2	2	2	2	2	2	2	2	2	2	2	2	2	2	2	2	2	2	2	2	1	1	1	1	1	1	1
2	1	3	5	7	13	3	5	5	5	1	5	5	5	5	1	1	1	1	1	1	1	1	1	1	1	1	3	3	3	0	0	0	0	3	3	3	0	3	3	3	0	3	3	3	3	0	3	3	3
2	1	3	5	9	12	4	1	5	3	2	3	4	3	3	1	3	3	3	3	2	2	2	2	2	5	3	2	3	3	2	2	2	3	3	3	1	1	2	2	2	2	2	1	2	3	1	2	2	3
2	1	2	3	5	9	3	4	5	4	5	4	4	4	4	2	1	1	1	2	3	3	4	5	2	3	2	3	2	3	3	2	3	2	3	2	3	2	2	2	2	2	2	1	1	1	1	1	1	1
1	1	3	5	1	9	4	2	4	5	2	3	3	2	4	2	4	3	4	4	5	5	3	3	2	2	2	1	1	1	2	0	1	1	1	2	1	2	2	2	2	1	2	1	2	3	2	3	3	3
1	1	3	5	8	8	2	1	1	1	1	3	1	1	5	1	1	1	1	1	1	1	5	1	4	4	5	2	2	2	2	2	2	3	3	3	3	2	3	2	2	2	2	1	2	2	0	2	1	1
2	1	2	3	1	9	1	1	5	5	1	1	1	1	1	1	1	1	1	1	1	1	1	1	1	1	1	0	0	2	0	0	2	0	2	2	2	2	2	2	2	2	2	0	0	0	0	0	0	0
1	2	5	5	6	13	3	2	2	2	2	2	2	1	1	1	4	1	4	4	2	1	4	2	2	2	5	2	2	1	2	2	3	2	2	2	2	2	2	2	2	1	2	0	1	0	0	0	1	1
1	1	4	5	9	13	3	1	4	4	1	1	1	1	1	1	1	1	1	1	1	1	2	3	1	3	2	1	3	2	2	3	3	2	3	3	3	2	2	3	3	3	3	1	3	0	0	1	1	1
1	1	3	5	4	11	5	2	1	1	4	2	2	1	2	1	4	1	3	2	1	1	4	3	4	4	4	2	2	2	2	2	2	2	2	2	2	2	2	2	2	2	2	1	2	2	2	1	1	1
2	1	2	3	1	9	4	4	4	3	2	4	4	4	4	4	4	4	4	4	4	4	3	2	2	2	2	2	2	1	2	2	2	3	3	2	2	0	0	2	2	2	2	0	1	0	0	0	0	1
1	1	3	4	6	5	2	2	4	4	2	1	2	2	2	1	1	1	1	2	1	1	4	2	2	4	4	2	2	2	2	2	2	2	2	2	2	2	2	2	2	2	2	0	0	0	0	0	0	0
2	1	3	4	7	11	3	2	2	3	1	2	5	2	2	1	1	2	2	2	2	2	2	2	2	5	4	2	2	2	2	2	2	2	2	2	2	2	2	2	2	2	3	1	2	2	1	2	2	1
1	1	3	5	9	5	3	2	5	5	1	1	1	1	4	1	1	1	1	1	1	1	4	3	3	4	4	2	2	3	3	3	3	3	3	3	3	3	3	3	3	2	3	0	2	0	0	0	0	0
1	2	3	5	7	11	4	2	2	4	2	3	2	2	2	1	1	2	1	1	1	1	2	2	2	3	4	2	2	2	2	2	2	2	2	2	2	2	2	2	2	2	2	0	1	1	0	0	0	0
1	1	3	6	3	11	3	3	4	4	1	3	2	2	4	1	2	1	2	1	1	1	5	2	3	4	4	2	2	1	2	1	2	3	2	1	2	2	2	2	2	1	2	1	2	1	2	1	1	2
1	1	3	5	5	8	2	4	5	5	1	4	1	2	3	1	1	1	1	4	1	1	4	1	1	4	1	2	2	3	2	2	3	3	3	3	2	2	3	3	3	1	2	0	1	1	0	0	0	0
1	1	3	5	6	13	3	3	5	5	4	4	3	3	5	1	1	1	2	1	1	1	4	2	3	3	2	2	3	3	3	3	3	3	2	2	2	2	3	2	3	2	3	0	1	0	1	0	0	0
1	1	3	6	4	13	3	1	4	5	2	2	2	1	2	1	1	1	1	1	2	2	2	2	1	3	2	3	3	3	3	3	3	3	3	3	3	3	3	3	3	3	3	0	0	1	1	1	1	1
1	1	3	5	8	6	2	2	3	4	2	2	2	2	2	2	2	2	2	2	2	2	4	3	3	3	4	2	2	2	2	2	2	2	2	2	2	2	2	2	2	2	2	1	1	1	1	1	1	1
2	1	4	5	3	11	2	2	2	4	3	3	2	1	2	2	2	2	3	2	2	2	4	1	2	2	2	2	2	2	2	2	2	2	3	2	2	2	2	2	2	1	2	1	2	2	1	1	1	1
1	1	2	4	1	9	3	4	4	2	4	4	4	4	4	1	1	3	3	3	3	3	5	1	1	5	5	3	3	3	3	3	3	3	3	3	3	3	3	3	3	3	3	1	1	1	1	1	1	1
1	1	3	5	7	1	2	4	3	2	2	2	2	2	2	1	1	1	1	1	1	1	1	1	1	2	1	2	2	2	2	2	2	2	2	2	2	2	2	2	3	2	2	1	2	2	1	1	1	1
1	1	3	4	1	9	3	3	4	2	2	2	2	2	3	2	3	2	2	3	4	3	3	2	2	3	3	2	2	2	2	2	2	2	2	2	2	2	2	2	2	2	2	1	1	1	1	1	1	1
2	1	3	4	8	13	4	3	5	4	1	2	1	5	4	1	1	1	1	1	1	1	1	1	1	1	1	0	0	0	0	0	0	0	0	0	0	0	0	0	0	0	0	0	0	0	0	0	0	0
1	1	3	5	5	1	3	4	5	5	4	4	4	4	4	2	1	2	1	3	2	2	3	2	2	2	2	2	2	2	2	2	2	2	3	2	2	2	2	2	2	2	2	1	1	1	0	0	0	0
1	2	3	5	5	12	4	4	2	4	4	4	4	4	4	1	1	1	3	3	1	1	4	4	1	1	3	1	2	2	2	0	2	2	2	2	2	2	2	2	2	1	2	0	1	1	0	0	1	1
1	2	5	5	6	5	3	1	1	1	1	1	1	1	1	1	1	1	1	1	1	1	1	1	1	1	1	3	3	3	3	3	3	3	3	3	3	3	3	3	3	3	3	0	0	0	0	0	0	0
2	1	2	3	4	9	2	4	4	4	4	3	3	4	4	2	1	3	3	4	3	3	3	4	3	3	3	2	3	2	2	2	2	2	3	2	2	2	3	2	2	1	3	2	2	2	0	0	1	1
1	2	4	5	9	10	3	4	5	5	3	4	4	3	4	2	1	1	2	2	2	1	3	2	1	2	3	2	2	3	3	2	3	3	2	2	2	3	3	3	2	2	2	0	1	1	1	1	0	1
1	2	3	5	9	5	3	3	4	4	3	3	3	4	3	2	2	2	2	2	2	2	3	3	3	3	3	2	2	2	2	2	2	2	2	2	2	2	2	2	2	2	2	1	1	0	0	0	0	1
1	1	4	5	3	11	2	2	3	1	1	1	1	5	1	1	2	1	3	3	5	5	4	4	2	3	4	2	2	2	2	1	2	2	2	2	2	2	2	2	2	1	2	1	1	1	1	1	1	1
1	1	2	3	1	9	4	4	4	4	2	3	3	4	4	1	1	1	1	1	1	1	3	2	1	5	1	3	2	2	2	2	2	2	2	2	2	2	2	2	2	2	2	0	2	0	0	0	1	1
1	2	3	3	9	8	2	2	5	4	2	2	1	1	1	2	1	1	2	2	2	2	2	1	2	2	2	1	1	1	1	1	1	1	1	1	1	1	1	1	1	1	1	1	2	1	2	2	2	2
1	1	2	3	1	9	2	3	4	4	2	3	2	1	2	1	1	1	1	1	1	1	5	1	1	3	3	2	3	2	2	3	3	3	3	2	2	3	3	3	3	2	2	0	1	0	0	0	0	0
1	1	3	5	6	5	2	4	2	4	2	4	4	4	4	1	1	1	1	3	1	1	1	1	1	3	3	3	3	3	3	3	3	3	3	3	3	3	3	3	3	3	3	0	0	0	0	0	0	0
1	1	5	5	4	1	2	3	4	2	3	4	4	3	4	2	2	2	3	3	3	3	2	2	3	3	4	2	2	2	2	2	2	2	2	2	2	2	2	2	2	2	2	1	1	1	1	1	1	1
1	1	3	5	8	13	4	2	1	4	4	4	4	3	4	2	2	1	4	1	1	1	4	4	5	4	4	2	3	3	3	2	2	2	3	1	2	2	3	2	2	1	2	1	2	0	0	0	1	0
2	2	7	5	9	1	2	2	5	4	1	1	1	1	2	1	1	1	1	1	1	1	1	1	1	1	1	1	1	0	0	0	1	0	1	0	0	0	0	0	1	0	0	1	0	0	0	0	1	0
1	1	3	6	7	4	3	2	4	4	3	3	4	4	4	1	1	1	2	2	1	1	2	2	2	2	4	2	2	2	2	2	2	2	2	1	3	2	2	2	2	2	2	0	1	0	1	1	0	0
1	2	4	5	4	1	2	4	5	5	2	4	3	2	4	1	1	1	1	1	1	1	1	1	1	1	4	3	3	2	2	2	2	3	3	3	2	2	2	2	2	1	3	0	3	2	0	2	0	2
1	1	3	5	6	5	3	1	4	5	4	4	2	2	4	1	1	1	2	2	2	2	1	1	2	4	5	1	1	2	2	2	2	3	3	1	1	1	2	2	1	1	2	1	2	2	1	0	0	1
1	2	4	5	9	1	1	3	5	5	3	3	3	4	4	1	2	2	2	2	2	2	3	2	3	4	4	3	3	3	3	3	3	3	3	3	3	3	3	3	3	2	3	1	1	0	0	0	0	0
1	2	3	4	8	10	2	4	5	5	4	5	5	5	5	1	3	1	5	5	1	1	5	1	1	1	5	3	3	3	3	0	3	3	2	0	3	3	3	2	2	0	2	3	3	0	0	0	1	3
1	1	3	5	4	1	2	4	4	5	2	3	3	2	4	1	1	2	1	1	2	2	2	2	2	2	2	2	2	2	2	2	2	2	2	2	2	2	2	2	2	2	2	1	1	1	0	0	0	1
1	2	4	4	9	8	3	1	4	4	2	1	1	1	1	2	2	2	2	2	2	2	2	2	2	1	1	2	2	2	2	2	2	2	3	2	2	2	2	2	2	2	2	1	1	1	0	0	0	0
2	2	4	4	4	12	2	5	5	4	1	4	4	4	4	1	1	1	1	1	1	1	5	3	2	3	2	2	2	2	2	2	2	2	2	2	2	2	2	2	2	2	2	2	2	1	1	1	1	1
1	1	1	3	1	9	2	4	4	2	4	4	4	3	4	1	1	2	2	2	2	2	4	1	1	5	3	2	2	2	0	2	1	2	2	2	2	2	2	2	2	2	2	0	1	0	0	0	0	0
2	1	2	3	2	9	3	2	5	5	4	4	4	4	4	2	1	1	2	2	2	2	4	1	1	1	1	2	2	2	2	2	2	2	2	2	1	1	2	2	0	3	2	1	3	2	2	2	0	0
1	1	3	5	5	5	4	4	2	5	2	5	5	2	3	1	2	2	5	5	2	2	2	2	1	2	5	1	3	2	3	2	3	3	2	1	2	2	1	2	1	2	2	0	2	1	1	1	1	2
1	1	3	5	9	5	4	4	5	4	3	4	1	2	3	1	1	1	2	1	1	1	5	3	4	5	4	2	2	2	2	2	2	2	3	2	2	2	2	2	3	2	3	1	2	2	2	2	2	2
1	1	3	5	2	9	2	2	5	5	4	4	4	3	4	3	2	2	2	2	2	2	4	2	2	5	2	2	2	2	3	2	2	2	2	2	2	2	2	2	2	1	3	0	1	0	0	0	0	0
1	2	3	5	9	11	2	3	5	3	3	4	5	3	5	1	1	1	1	2	2	2	4	2	2	3	3	2	2	2	2	2	2	2	3	2	2	2	2	2	2	2	2	1	2	2	0	0	0	1
1	2	5	3	2	10	1	2	2	5	1	1	1	1	1	1	1	1	1	1	1	1	2	1	1	2	1	1	1	1	1	1	1	1	3	0	2	0	3	3	3	3	3	0	0	0	0	0	1	1
1	1	4	5	2	11	2	4	5	5	4	3	4	1	4	1	1	1	1	1	1	1	4	4	4	4	4	1	2	2	2	2	2	2	2	2	2	2	2	2	2	2	2	0	1	0	0	0	0	0
1	1	2	3	6	9	2	4	4	4	3	3	4	2	4	2	2	2	3	2	2	2	2	2	2	2	3	2	2	2	2	2	2	2	2	2	2	2	2	2	2	2	2	1	2	1	1	1	1	1
1	1	1	2	1	9	3	3	2	3	1	2	1	2	2	1	1	2	4	3	1	1	4	2	2	4	3	2	2	2	2	2	2	2	2	1	2	2	2	2	2	2	2	0	1	0	0	1	1	0
1	2	3	5	5	10	2	2	4	4	2	2	2	1	4	2	2	2	3	4	1	1	2	2	2	2	2	2	2	2	2	2	2	2	2	2	2	2	2	2	2	2	2	1	2	2	1	1	1	2
1	1	2	3	1	9	4	4	4	4	2	2	4	3	4	1	1	1	3	3	1	1	5	1	1	3	5	2	2	2	2	2	2	2	2	2	2	2	2	2	2	2	2	1	2	2	0	0	0	0
1	2	4	5	5	1	1	1	5	5	1	1	2	1	2	1	1	1	1	1	1	1	1	1	1	2	1	3	2	3	3	3	3	3	3	3	3	2	2	2	2	2	2	1	2	0	0	0	0	0
1	2	3	5	6	1	3	3	3	3	1	3	1	1	4	1	1	1	1	1	1	1	4	1	1	3	4	1	2	2	2	2	2	2	2	2	2	2	2	2	2	2	2	0	0	0	0	0	0	1
1	1	2	5	4	13	3	4	3	3	4	4	4	3	4	1	1	1	1	2	1	1	4	2	2	3	3	1	1	1	2	2	2	2	2	2	2	2	2	2	2	1	2	1	1	1	1	1	1	1
1	2	3	5	4	10	4	3	4	4	2	3	2	1	4	1	1	1	2	1	2	2	4	1	2	4	3	2	2	2	2	2	2	2	2	2	2	2	2	2	2	2	2	1	1	1	0	1	1	1
2	1	1	2	5	9	3	3	4	5	4	4	4	1	5	4	1	5	4	5	4	4	3	2	2	5	3	2	2	0	2	2	0	3	3	2	1	1	2	3	2	1	3	1	1	0	2	0	1	1
1	1	3	5	4	11	4	3	3	4	2	2	3	1	3	1	2	1	2	1	1	1	3	3	4	4	4	2	2	2	2	2	2	2	2	2	2	2	2	2	2	2	2	1	1	0	1	1	1	1
2	1	3	4	3	5	4	3	5	5	5	2	2	2	2	1	1	1	1	1	1	1	1	1	1	1	1	0	0	0	0	0	0	0	0	0	0	0	0	0	0	0	0	0	0	0	0	0	0	0
2	2	7	5	4	13	2	4	4	4	4	5	5	4	4	1	1	2	4	4	4	3	2	2	2	3	3	2	2	2	2	2	2	2	2	3	3	3	3	3	3	3	3	3	3	3	3	3	3	3
1	2	5	5	4	1	3	4	4	4	3	2	2	2	2	1	1	1	1	1	1	1	5	4	4	2	2	2	2	2	2	2	2	2	3	2	2	2	2	2	2	2	2	0	0	0	0	0	0	0
1	2	3	5	9	10	2	2	4	4	3	2	2	1	4	1	1	1	1	1	1	1	3	2	2	2	2	2	2	2	2	1	2	2	2	2	2	2	2	2	2	2	2	1	2	2	1	1	1	2
2	1	6	4	2	7	3	2	2	4	2	3	3	2	4	2	1	2	3	4	4	3	3	2	2	3	4	2	2	2	2	2	2	2	2	2	2	2	2	2	2	2	2	1	1	1	1	1	1	1
1	1	3	5	7	12	2	4	2	2	2	3	3	2	4	1	3	2	2	2	1	1	5	3	4	2	2	2	2	2	3	2	3	2	3	1	2	2	3	2	2	2	3	0	1	1	0	0	1	0
2	1	3	4	9	13	1	4	5	4	2	4	4	4	4	1	1	1	1	1	1	2	2	1	1	1	1	3	2	2	3	2	3	3	3	3	3	3	3	3	3	3	3	0	0	0	0	0	0	1
1	2	4	4	4	10	1	3	4	2	1	2	2	1	3	1	3	1	3	2	1	1	3	1	3	3	4	2	2	2	3	2	3	3	3	2	3	2	2	2	2	2	2	1	2	1	1	1	1	1
1	1	3	5	5	11	3	3	4	4	4	4	4	4	4	1	1	1	2	1	1	1	3	2	2	4	2	2	2	2	3	3	2	2	3	2	2	2	2	3	3	2	2	1	1	1	0	0	0	1
1	1	2	5	9	9	3	1	5	5	1	4	5	3	4	1	1	1	1	4	1	1	3	3	1	5	2	2	2	2	2	2	3	3	3	3	3	3	3	3	2	3	3	2	3	3	3	0	1	2
1	1	3	5	7	11	1	3	1	1	1	2	2	2	3	1	1	1	1	1	2	2	5	1	3	5	5	3	3	3	3	2	3	3	3	3	3	2	3	3	3	2	3	0	0	0	0	0	0	0
1	2	6	4	2	7	2	1	1	1	1	1	5	1	1	1	1	1	1	1	1	1	5	4	1	5	5	2	1	1	1	1	2	2	2	2	2	2	2	2	2	1	2	1	1	1	1	1	2	1
1	1	4	5	5	1	4	4	4	4	2	4	3	2	2	2	2	2	2	2	2	2	4	2	3	2	3	1	1	2	2	2	2	2	2	2	2	2	2	1	1	2	2	1	2	2	2	1	1	1
2	2	5	4	9	12	6	1	1	1	1	1	5	1	1	1	1	1	1	1	1	1	5	4	1	5	5	2	1	1	1	1	2	2	2	2	2	2	2	2	2	1	2	1	1	1	1	1	2	1
1	1	3	5	5	6	2	4	2	3	3	3	3	3	3	2	2	2	2	2	2	2	4	3	2	3	5	2	2	3	2	2	2	2	2	2	2	2	2	2	2	2	2	0	1	0	1	0	0	0
1	1	5	5	3	13	2	5	5	4	2	5	4	4	4	2	2	2	2	2	2	2	4	2	2	5	2	3	3	3	3	3	3	3	3	3	3	3	3	3	3	1	2	1	2	2	1	1	1	0
1	1	3	5	5	6	2	3	3	2	3	3	3	3	3	2	2	1	2	1	2	1	5	3	4	3	4	2	2	2	2	2	2	2	2	2	2	2	2	2	2	2	2	1	1	0	0	0	0	0
1	1	3	5	4	9	3	3	2	2	1	3	2	1	4	1	1	1	2	2	1	1	4	3	4	2	4	2	2	2	2	1	2	2	2	2	2	2	2	2	2	2	2	0	1	2	0	0	0	0
1	2	7	3	7	10	3	4	1	2	4	4	4	4	4	2	2	2	2	2	2	2	4	2	2	2	2	1	2	2	3	2	2	3	3	2	2	2	3	3	3	2	2	1	2	1	0	0	0	1
1	1	3	4	3	12	3	2	2	2	4	5	4	3	1	1	2	1	3	3	2	2	4	2	1	4	5	3	3	3	3	2	2	3	3	3	2	3	3	2	3	3	3	2	2	2	2	2	1	2
2	1	3	4	3	13	4	2	4	4	3	4	4	3	4	1	1	1	1	2	1	1	3	1	1	5	2	3	3	3	3	3	3	1	3	2	2	3	2	2	2	3	3	0	0	0	0	0	0	0
2	2	3	5	9	11	7	1	4	5	1	1	1	1	2	2	2	2	1	2	1	1	2	1	2	2	1	0	1	1	1	0	1	0	0	0	1	0	0	0	0	0	0	0	0	0	1	1	0	1
1	2	3	5	6	1	4	4	4	4	3	4	4	3	4	1	1	1	1	1	2	2	2	2	2	3	3	2	2	2	1	2	2	2	2	3	2	2	2	2	2	2	2	0	0	0	0	0	0	0
1	1	3	5	6	5	3	3	4	4	4	4	4	4	4	1	2	2	1	2	2	2	3	2	2	4	4	2	2	2	2	2	2	2	2	2	2	2	2	2	2	2	2	2	2	2	2	2	2	2
1	2	3	5	5	11	4	2	4	4	2	1	1	1	1	2	2	2	2	2	2	2	4	1	1	5	5	3	3	2	2	3	3	3	3	3	3	3	3	3	3	2	3	0	2	0	1	0	0	0
1	2	5	3	3	2	5	5	2	1	1	1	2	4	5	5	4	3	2	1	2	3	5	4	3	1	2	2	2	1	1	2	2	3	2	3	2	3	2	3	2	2	2	2	1	1	1	1	2	3
2	2	4	5	9	13	1	5	1	1	1	1	1	1	1	1	1	1	1	1	1	1	1	1	1	1	1	3	3	3	3	3	3	3	3	3	3	3	3	3	3	3	3	0	0	0	0	0	0	0
2	1	2	3	5	13	4	5	5	3	4	5	2	2	1	1	3	1	2	2	1	5	2	2	1	5	5	3	2	3	3	2	3	2	3	2	2	3	2	2	2	2	2	1	2	2	0	1	1	2
2	1	2	3	3	9	3	4	3	2	5	2	3	4	2	1	2	3	1	4	5	2	3	2	1	2	3	1	0	2	3	2	2	3	2	3	2	3	2	3	2	3	2	2	2	2	2	2	2	2
1	1	3	3	2	7	1	3	4	3	4	3	2	1	3	1	1	2	2	3	3	1	2	1	3	1	1	1	1	1	1	1	1	1	0	0	0	0	1	2	2	1	1	1	2	0	0	1	2	1
2	1	2	3	3	12	1	5	5	5	1	5	5	3	5	1	1	3	3	3	3	3	3	1	1	3	3	3	3	3	3	0	3	3	3	3	3	2	3	3	3	3	3	0	1	0	0	0	0	0
2	2	6	5	9	1	1	3	2	4	2	2	2	2	3	1	1	2	2	2	2	2	2	1	1	3	1	2	2	2	2	2	2	2	3	2	2	2	2	3	3	1	2	1	2	2	1	2	1	2
1	2	5	2	2	10	1	2	4	4	2	3	2	2	2	1	2	1	3	2	1	1	4	4	4	5	5	3	3	3	3	2	2	2	3	3	2	2	2	2	2	2	2	0	2	2	3	2	2	0
1	1	3	5	6	1	5	2	5	5	2	2	3	3	4	1	1	1	1	1	1	1	3	1	1	1	1	2	3	3	3	3	3	2	3	2	3	3	3	2	2	3	3	0	1	1	1	0	1	1
1	2	4	5	5	12	3	3	2	2	2	2	2	2	4	1	4	2	4	3	2	2	4	3	4	3	4	2	2	2	2	2	2	2	2	2	2	2	2	2	2	1	2	2	2	2	2	2	1	2
1	2	3	5	8	11	2	2	5	4	4	4	5	4	4	1	1	1	1	2	1	1	3	2	1	2	1	2	3	3	3	3	3	3	2	2	3	3	3	3	3	3	3	1	2	2	2	0	0	0
1	1	4	5	4	13	1	1	2	2	2	2	2	1	3	1	1	1	1	1	1	1	3	3	4	3	3	2	2	2	2	2	2	2	3	2	3	3	3	3	3	2	2	0	3	0	0	0	1	0
1	2	3	5	6	10	3	2	4	4	2	3	1	1	3	1	1	1	1	1	1	1	4	1	4	5	5	2	3	3	2	3	2	3	3	2	3	2	3	3	3	3	3	0	2	2	0	0	0	0
1	1	3	5	9	9	3	3	5	5	2	3	3	2	4	1	1	1	1	1	1	1	5	3	1	1	1	2	3	2	3	1	3	3	3	2	2	2	2	1	1	2	0	0	1	0	1	0	1	1
2	2	7	5	8	8	1	2	5	5	2	2	2	1	2	1	2	1	2	2	1	1	2	1	1	2	4	2	2	2	2	2	2	2	3	2	2	2	2	2	2	2	2	1	1	1	1	1	1	1
1	1	4	6	4	12	4	4	5	5	3	2	4	4	4	1	1	1	2	4	1	1	2	1	2	2	3	2	3	3	3	2	2	3	2	2	2	2	3	2	2	2	2	2	2	2	0	0	1	1
1	2	4	6	3	5	2	3	4	4	3	4	4	2	4	2	2	2	2	2	2	2	2	2	2	2	2	3	3	2	3	2	3	3	3	2	3	2	2	3	3	2	3	0	1	0	0	0	0	0
2	2	4	6	9	13	1	2	4	4	1	2	3	1	3	1	1	1	1	1	2	1	2	3	2	3	5	2	2	2	2	2	2	2	2	2	2	2	2	2	2	2	2	1	1	0	1	1	1	1
1	2	3	5	7	10	4	1	4	4	3	4	4	4	2	1	1	1	1	1	1	1	4	4	4	4	5	3	2	2	2	2	2	3	2	3	3	3	3	3	2	3	3	0	2	0	0	0	0	0
1	1	3	4	9	5	3	4	4	4	4	3	3	4	4	3	3	3	3	3	3	3	3	4	4	3	3	2	2	2	2	2	2	2	2	2	2	2	2	2	2	2	2	0	1	1	1	1	1	1
1	1	3	4	1	10	1	4	5	5	3	4	3	3	3	1	1	1	1	1	1	1	1	1	1	3	3	2	2	2	2	2	2	2	2	2	2	2	2	2	2	2	2	0	0	0	0	0	0	0
1	1	3	5	3	1	1	2	4	4	4	4	4	2	4	1	1	1	1	4	4	4	5	4	4	2	2	1	2	2	1	1	2	2	2	1	2	1	2	1	1	2	2	0	1	0	1	0	0	0
1	1	3	5	2	7	2	1	4	2	2	1	2	1	4	2	1	1	1	1	1	1	4	2	2	2	2	0	2	2	2	2	2	2	2	2	3	2	3	3	3	3	3	0	1	0	0	0	0	0
1	1	3	5	9	5	2	3	1	2	4	5	4	4	4	1	1	1	1	1	1	1	5	2	2	5	5	3	3	3	3	3	3	3	3	3	3	3	3	3	3	3	3	0	0	0	0	0	0	0
1	1	3	5	2	13	2	4	3	4	3	3	3	2	2	1	1	1	1	1	1	1	5	1	3	3	4	3	3	3	3	3	3	3	3	3	3	3	3	3	3	3	3	1	1	1	0	0	1	0
2	1	3	5	7	9	2	1	4	3	2	2	3	2	4	1	2	1	2	2	2	2	4	3	2	4	4	2	2	2	2	2	2	2	2	2	2	2	2	2	2	1	2	1	1	1	1	1	1	0
1	1	3	5	9	11	3	2	3	5	2	4	4	2	1	1	2	3	4	5	5	5	3	2	3	5	3	0	0	1	2	3	3	1	3	2	1	1	1	1	1	1	1	1	0	1	0	1	3	2
1	1	3	5	9	9	1	2	2	4	2	2	4	2	2	2	1	1	1	2	2	2	4	2	2	5	4	2	2	2	2	2	2	2	2	2	2	2	2	2	2	2	2	1	2	2	2	1	1	2
1	1	3	5	1	1	1	4	5	1	5	5	5	5	5	1	5	5	5	5	5	5	5	2	1	5	2	3	3	2	3	3	3	3	3	3	3	1	3	3	3	3	3	1	1	1	1	1	1	1
1	1	3	5	1	9	4	1	4	4	4	3	3	2	4	2	2	4	4	4	4	4	1	3	2	2	2	2	2	2	2	2	2	2	3	2	3	3	3	3	3	3	3	0	2	2	0	0	0	0
2	2	4	4	7	13	2	4	4	3	1	1	3	3	3	2	2	2	2	2	2	2	3	3	3	5	5	3	3	3	3	3	3	3	2	2	3	3	3	3	3	3	3	0	1	1	0	0	0	0
2	1	3	5	8	1	2	1	5	4	5	4	4	1	4	1	1	1	1	5	1	1	1	1	1	4	5	0	1	1	2	1	3	3	0	1	1	3	3	0	3	0	1	2	2	2	2	2	2	2
1	1	3	5	4	1	3	4	3	2	3	3	2	2	3	2	2	2	2	2	2	2	3	2	2	2	3	2	2	2	2	2	2	2	2	2	2	2	2	2	2	2	2	1	1	1	1	1	1	1
1	1	3	5	2	12	2	4	2	2	1	4	2	2	2	1	1	1	1	1	1	1	4	4	4	4	4	0	2	2	2	2	2	2	2	1	2	2	2	0	0	0	0	0	0	0	0	0	1	1
1	1	3	5	1	10	3	2	2	2	1	1	1	1	1	2	1	1	1	4	2	2	4	3	3	3	4	2	2	2	2	1	2	3	3	2	2	3	3	3	3	3	3	2	3	3	2	2	1	3
1	2	5	5	7	1	2	2	2	2	2	3	2	2	3	1	3	2	2	4	2	2	4	3	2	4	4	2	2	2	2	2	2	2	2	2	2	2	2	2	2	2	2	1	1	1	1	1	0	1
2	1	3	5	8	1	2	4	1	4	1	2	4	2	4	1	1	1	2	1	1	1	2	1	2	2	4	2	3	2	2	2	2	2	2	2	2	2	2	2	2	1	2	1	1	1	0	0	0	1
1	1	3	5	1	13	2	3	5	3	3	3	2	5	3	1	1	1	1	1	2	1	3	1	5	2	2	2	2	3	3	3	3	3	3	2	3	3	3	3	3	0	3	0	3	0	1	0	0	0
1	1	3	5	1	1	2	2	1	3	2	2	1	1	2	1	2	1	1	1	1	1	5	2	5	5	5	1	1	1	1	1	1	2	2	1	1	1	1	1	1	1	2	1	2	2	0	0	1	2
2	1	3	5	9	11	3	2	5	5	2	4	3	3	5	1	1	1	2	4	1	1	2	2	1	2	2	2	2	2	2	1	3	3	3	3	2	2	2	2	2	1	2	2	3	2	2	3	1	3
2	1	3	5	9	5	5	3	2	2	2	2	2	2	2	1	1	1	2	2	2	2	3	3	3	3	4	2	2	2	2	2	2	2	2	2	2	2	2	2	2	2	2	2	2	2	1	1	2	1
1	1	3	5	9	12	2	3	3	4	1	2	1	2	2	1	2	1	1	3	1	1	3	3	3	3	4	2	2	3	3	2	2	2	3	2	2	2	2	2	2	2	2	1	2	2	1	0	1	1
1	1	3	5	2	1	3	4	4	4	2	4	5	4	4	1	1	1	3	3	2	1	1	2	1	1	3	3	3	3	3	3	3	3	3	3	3	3	3	3	3	2	3	0	2	2	0	0	0	0
1	2	3	5	6	1	3	2	1	3	3	5	1	1	4	1	1	2	2	2	1	2	4	2	2	3	4	1	2	2	2	2	2	2	2	2	2	1	2	2	2	1	3	1	2	1	0	0	0	1
1	1	3	5	4	12	4	1	1	1	1	2	2	1	1	1	1	1	2	2	1	1	5	3	1	5	5	2	3	3	3	2	3	3	3	2	3	3	3	3	3	2	2	0	1	0	0	0	1	0
1	2	5	6	9	13	4	3	1	3	2	2	3	3	3	1	1	1	1	3	2	2	3	2	2	4	4	2	2	2	2	2	2	2	2	2	2	2	2	2	2	2	2	1	1	1	1	1	1	1
1	1	3	5	7	12	4	4	3	4	4	4	4	2	4	1	1	1	2	1	1	1	4	2	2	2	4	2	2	2	2	2	2	3	2	2	2	2	2	2	2	1	2	1	2	2	2	1	1	2
2	1	3	5	9	11	7	4	4	4	4	3	5	2	4	1	2	2	2	2	2	2	4	2	3	4	3	2	2	2	2	2	2	2	3	2	2	3	3	3	3	2	2	0	1	1	0	0	0	1
2	1	3	5	9	5	2	2	2	5	4	4	3	1	4	1	1	1	1	1	1	1	4	3	2	3	3	3	3	3	3	2	2	2	3	2	2	2	2	3	3	1	2	0	1	1	0	0	0	0
2	1	4	5	4	12	4	4	5	4	2	3	4	3	4	1	1	1	2	3	2	4	4	2	3	2	1	2	2	2	2	2	2	2	2	1	2	1	2	2	3	1	2	2	1	2	2	2	1	2
2	1	4	5	2	13	3	4	4	2	5	5	5	3	5	1	1	2	3	5	3	3	2	2	2	2	2	3	3	3	3	3	3	3	3	3	3	3	3	2	2	2	2	2	3	2	2	2	1	0
1	1	4	5	9	12	4	3	2	1	4	1	5	5	5	1	1	1	3	5	5	5	5	2	1	5	5	3	3	3	3	3	3	3	3	3	3	3	3	3	3	3	3	1	3	3	3	3	0	0
2	1	3	5	4	12	3	3	1	2	1	3	3	2	1	1	1	1	1	1	1	1	5	3	3	5	5	2	2	2	2	3	2	2	3	2	2	2	2	3	3	3	3	1	2	3	2	1	0	1
1	1	3	5	9	12	3	1	5	5	1	1	1	1	1	2	2	2	2	2	2	2	2	2	2	2	2	0	0	0	0	0	0	0	0	0	0	0	0	0	0	0	0	1	1	1	1	1	1	1
1	2	5	5	8	13	3	4	5	5	1	4	3	3	4	2	2	2	2	2	2	2	5	5	2	1	1	2	2	1	2	2	2	3	3	2	2	2	2	2	2	2	2	1	1	1	0	0	0	0
2	1	3	5	5	12	1	2	4	4	1	4	4	3	4	1	1	1	2	4	3	2	2	3	4	2	4	1	1	3	3	3	3	3	3	3	3	3	3	3	3	2	3	1	0	0	0	0	0	0
2	1	3	4	6	12	7	3	2	3	3	5	5	5	5	2	2	1	5	2	4	2	3	3	2	2	3	1	0	1	2	1	2	2	1	1	1	2	3	1	2	1	2	1	1	2	2	2	2	1
1	2	3	5	5	2	3	3	3	4	2	2	2	3	2	2	2	2	3	4	2	1	4	3	2	3	3	2	2	3	3	1	2	2	3	2	2	3	3	2	2	2	2	1	2	1	1	0	1	2
1	1	2	3	2	9	4	4	4	2	4	4	4	4	4	1	1	1	3	4	3	2	4	2	2	1	3	2	2	2	2	2	2	2	2	2	2	2	2	2	2	2	2	1	2	2	1	1	2	2
2	2	4	6	9	12	1	4	1	1	1	3	3	3	2	1	1	1	1	1	1	1	3	1	1	5	5	3	3	3	3	3	3	3	3	3	3	3	3	3	3	3	3	0	0	0	0	0	0	0
2	1	4	5	7	1	1	3	2	2	1	2	3	2	3	1	1	1	1	2	2	1	4	2	2	4	4	2	2	2	2	1	2	2	3	2	2	2	2	2	2	2	2	1	1	1	0	0	0	1
1	1	3	5	3	13	3	2	1	2	3	3	2	2	2	1	1	1	2	3	2	2	5	3	2	3	5	2	2	2	2	2	3	2	2	2	2	2	2	2	2	2	3	2	2	2	1	1	1	0
1	1	3	5	3	1	4	2	5	4	2	3	3	1	4	1	1	1	1	1	3	1	3	2	2	4	4	2	2	2	3	2	2	2	3	2	2	2	2	2	2	2	2	1	1	0	0	0	1	1
1	1	3	5	5	13	4	4	4	4	4	4	4	3	4	1	1	1	2	4	4	4	3	2	1	3	2	2	2	2	2	2	2	2	2	2	2	2	2	2	2	2	2	0	2	2	2	2	1	2
1	2	3	5	2	10	3	4	5	5	4	4	4	4	4	3	1	3	3	2	2	3	3	2	2	2	3	2	2	2	2	2	3	3	3	3	3	2	3	3	3	2	2	0	1	1	0	0	0	0
2	1	3	5	1	2	2	4	5	5	1	3	1	2	3	1	1	1	1	1	1	1	3	1	1	1	1	2	3	2	2	3	3	3	3	3	2	3	3	3	3	2	2	0	1	0	0	0	0	0
1	1	4	5	6	5	4	2	5	4	2	3	4	3	4	2	3	2	4	4	3	3	4	4	3	2	4	2	2	2	2	2	2	2	2	2	2	2	2	3	2	2	2	1	2	2	1	1	1	2
1	1	2	5	2	9	3	2	4	5	3	4	5	5	4	1	3	2	3	3	4	3	4	3	2	3	3	2	2	3	3	2	3	3	3	2	2	2	2	2	2	1	2	1	2	2	2	2	1	2
2	1	2	4	8	13	2	3	4	4	2	2	2	2	2	2	3	3	3	3	3	3	2	3	3	3	3	2	2	2	2	2	2	2	2	2	2	2	2	2	2	2	2	2	2	2	2	2	2	2
2	1	3	5	5	12	3	3	4	3	3	4	4	3	4	1	3	2	2	4	3	3	4	2	2	4	3	3	3	3	3	2	3	3	2	3	3	2	3	2	2	2	3	0	1	1	0	0	0	1
1	1	3	5	1	13	1	1	2	3	1	5	2	1	4	1	1	1	2	1	1	1	5	3	2	3	5	2	2	1	2	0	2	2	2	3	2	2	2	2	2	1	2	1	1	1	0	0	0	1
2	1	4	5	8	5	2	3	4	5	4	3	3	4	5	1	1	1	1	1	1	1	2	1	1	1	3	2	2	2	2	2	2	2	3	2	2	2	2	3	2	2	2	2	2	3	2	0	1	0
2	1	3	5	3	12	5	4	5	4	4	4	5	3	4	1	2	2	1	2	1	2	4	3	2	4	3	2	2	3	2	3	2	2	3	2	1	2	2	2	2	1	2	2	3	3	2	2	3	1
1	3	1	1	9	9	7	2	5	4	1	2	1	1	2	1	1	2	2	1	1	2	1	2	2	1	1	1	0	1	0	0	0	0	1	1	1	1	0	1	0	1	0	0	0	1	0	0	1	0
1	1	3	3	3	12	5	3	4	2	2	4	3	4	4	1	3	2	3	2	4	3	5	3	3	3	3	2	2	2	2	1	2	2	2	2	2	2	2	2	2	2	2	2	2	2	2	2	2	2
2	1	3	5	3	12	5	4	2	4	4	4	4	2	4	1	2	4	4	4	2	2	4	2	3	3	4	2	2	2	2	2	2	2	2	2	2	3	3	2	2	2	3	2	2	2	2	2	2	2
2	2	3	3	3	12	2	4	5	5	5	4	4	4	4	1	1	1	1	2	1	1	3	1	1	3	3	2	2	3	3	2	2	3	3	3	3	3	3	2	3	2	2	0	1	0	0	0	0	1
1	1	4	5	6	12	5	3	2	4	2	2	3	2	3	1	1	1	2	1	2	2	5	2	3	5	4	2	2	2	2	3	2	2	2	2	2	2	2	1	1	2	2	2	2	2	2	2	2	0
1	1	3	5	4	12	3	4	2	2	2	4	2	2	2	1	2	2	2	4	1	1	4	3	2	2	5	2	2	2	2	2	3	3	2	2	2	3	3	3	2	2	2	1	3	1	1	1	1	1
2	1	4	5	8	7	6	2	1	2	2	3	3	1	3	1	2	3	2	3	2	2	5	3	3	4	4	1	2	2	2	2	2	2	2	2	2	1	1	1	2	1	2	1	2	3	2	0	2	1
1	1	4	6	9	13	2	4	3	2	4	4	4	4	4	1	1	1	1	1	1	1	1	1	1	1	3	2	3	3	3	2	2	2	2	2	2	2	2	2	2	2	2	1	1	1	1	1	0	0
2	1	3	5	4	13	3	2	4	4	1	1	1	1	1	2	2	2	2	1	1	1	2	2	2	2	2	1	1	1	1	0	0	1	0	0	0	1	1	0	1	0	1	0	1	0	0	1	0	1
1	1	3	3	2	9	2	3	4	4	2	3	4	4	4	2	3	4	2	2	2	2	4	2	2	4	3	2	2	1	2	2	2	2	2	2	2	2	2	2	2	2	2	1	2	2	1	1	1	1
1	1	5	5	2	13	3	1	2	2	1	2	1	1	1	1	2	1	5	5	1	1	5	4	3	3	5	2	2	2	3	0	3	3	3	2	2	3	3	3	2	2	3	0	2	2	0	3	0	2
2	1	3	4	1	12	1	4	5	4	5	1	1	3	3	1	1	2	4	2	2	2	2	2	2	5	4	0	2	1	2	0	2	3	2	2	2	1	2	2	2	1	3	1	1	1	0	1	2	3
2	1	2	3	9	7	2	3	5	5	4	1	1	3	5	2	1	3	5	1	1	5	1	1	1	1	1	3	3	3	3	3	3	3	3	3	3	3	3	3	3	3	3	1	3	0	0	0	0	0
1	2	5	5	7	7	1	4	4	4	2	2	2	2	2	1	1	2	3	4	3	3	4	2	2	2	3	2	2	2	2	2	3	2	2	2	2	2	2	2	2	2	2	1	1	0	0	0	0	0
2	1	2	3	4	12	3	3	4	4	1	1	4	4	2	5	5	5	5	2	5	5	1	1	1	1	1	3	3	2	0	2	0	0	0	2	0	0	0	0	0	2	0	2	2	3	3	3	3	2
1	1	4	6	2	12	4	4	4	5	3	3	4	5	4	1	1	2	1	1	2	2	3	2	2	2	2	3	3	3	3	2	3	3	3	3	3	2	3	3	3	3	3	0	1	1	0	0	0	0
1	2	5	5	5	12	1	4	5	5	5	4	5	4	5	1	1	1	1	1	1	1	5	1	1	3	1	2	2	2	2	2	2	3	3	3	3	3	3	3	3	2	3	0	1	0	0	0	0	0
2	1	4	5	2	7	2	1	5	5	1	1	1	1	1	1	1	1	1	1	1	1	5	3	5	5	5	2	2	2	2	2	2	1	2	1	1	1	0	2	2	1	3	3	2	2	0	0	0	1
2	1	3	3	9	7	2	1	1	1	1	1	3	1	1	1	1	1	1	1	1	1	5	1	1	5	3	3	3	3	3	3	3	3	3	3	3	3	3	3	3	3	3	0	0	0	0	0	0	0
2	1	4	5	9	7	1	1	1	1	1	1	1	1	1	1	1	1	1	1	1	1	5	1	1	3	1	3	2	3	2	1	2	2	2	2	2	2	2	2	2	2	2	2	2	3	2	2	2	3
1	2	6	4	1	12	1	1	2	5	1	1	3	2	1	1	1	1	1	1	1	1	5	4	1	5	5	2	3	2	3	2	2	2	2	2	2	2	2	2	2	3	2	0	1	1	0	0	0	1
1	1	4	3	2	12	6	5	5	1	5	5	1	5	5	1	1	1	1	1	1	1	1	1	1	5	5	3	3	0	3	0	0	3	3	3	0	0	3	3	3	0	3	3	3	3	3	3	0	3
2	1	3	3	9	12	1	5	5	5	1	1	1	1	1	1	1	1	1	1	1	1	1	1	1	1	1	3	0	1	1	1	1	1	1	1	1	1	1	3	3	2	3	0	1	2	2	0	2	2
2	2	5	5	4	12	7	2	3	1	2	2	3	1	1	1	1	1	1	1	1	1	5	1	5	5	3	3	3	2	2	3	3	2	3	3	3	2	2	2	2	2	2	0	0	0	0	0	0	0
1	2	4	5	4	12	5	4	2	4	2	2	3	3	3	1	1	1	1	1	1	1	4	2	4	4	4	2	2	2	2	2	2	2	2	2	2	2	2	2	2	2	2	1	2	2	2	2	1	1
2	1	4	3	3	13	3	4	4	4	1	1	1	4	4	1	1	1	1	2	2	2	4	2	2	4	4	0	0	0	0	0	0	0	0	0	0	0	0	0	0	0	0	1	1	1	1	1	1	1
1	2	4	5	9	12	2	4	4	3	2	4	4	4	4	2	2	2	2	3	2	2	4	3	2	4	4	2	3	3	3	2	2	3	3	2	2	3	3	3	3	1	2	0	2	1	0	0	0	0
1	1	4	5	5	7	1	4	5	5	2	4	4	4	4	2	2	2	2	2	3	2	2	2	2	2	2	2	3	3	3	3	3	3	3	2	3	3	3	3	3	2	2	0	2	2	0	1	1	1
2	1	6	4	4	12	2	1	5	1	1	1	3	2	5	1	4	3	4	5	4	3	2	2	1	3	5	2	2	2	2	2	3	3	3	2	2	2	2	3	2	2	3	0	3	1	0	1	0	2
1	1	3	4	6	12	2	4	4	4	2	4	4	4	4	2	2	2	2	2	2	2	2	2	2	4	4	2	2	2	2	2	2	2	2	2	2	2	2	2	2	1	2	1	2	1	1	1	1	1
1	1	3	4	2	12	1	4	5	4	4	4	3	4	4	1	1	1	1	2	1	1	4	1	3	4	3	3	3	3	3	2	3	3	3	3	2	2	3	3	3	2	3	0	3	0	0	0	0	1
1	1	3	5	2	12	2	4	3	4	3	4	3	4	5	2	2	3	4	3	2	2	4	3	4	3	4	2	2	2	2	2	2	2	3	1	2	2	2	2	2	2	2	0	2	3	2	1	1	1
1	1	3	4	9	13	2	3	3	1	1	3	3	1	1	1	1	1	1	1	1	1	5	1	2	5	5	2	2	2	2	2	2	2	3	2	2	2	2	2	2	2	2	2	2	1	1	1	1	0
1	2	6	3	4	12	1	4	2	2	1	2	1	1	1	1	1	1	1	1	1	1	2	1	1	2	3	2	2	2	2	2	2	2	2	2	2	2	2	2	2	2	2	1	0	0	0	0	0	0
2	1	3	5	7	4	5	4	3	3	4	4	4	4	4	2	2	2	2	3	3	1	5	4	3	3	2	1	1	2	1	3	1	1	3	3	2	2	2	3	3	3	2	0	3	1	1	2	0	1
2	2	7	5	4	12	1	4	2	2	1	2	1	1	2	1	1	1	1	1	1	1	2	1	1	2	3	2	2	2	2	2	2	1	2	2	2	2	2	2	2	2	2	1	0	0	0	0	0	0
2	1	2	3	6	9	2	1	4	3	3	3	2	3	3	1	1	1	1	1	1	1	3	2	2	4	3	1	3	2	2	1	1	2	0	2	2	2	2	3	3	2	2	1	1	1	0	0	0	1
1	1	3	5	5	5	2	4	2	2	4	2	2	1	3	1	1	1	1	2	1	1	4	2	3	3	3	2	2	2	2	2	2	2	2	2	2	2	2	2	2	2	2	1	1	1	1	1	1	1
2	1	2	5	9	11	3	4	4	4	2	4	3	3	4	1	1	1	3	3	3	3	2	2	2	2	2	2	2	2	2	2	2	2	2	2	2	2	2	2	2	2	2	1	1	1	1	1	1	1
2	1	2	5	2	9	2	5	4	4	2	5	5	5	5	2	2	2	5	2	5	5	2	2	2	5	5	3	3	3	3	3	3	3	3	3	3	3	3	3	3	3	3	1	0	2	1	2	0	3
1	1	3	5	5	13	2	3	4	4	2	3	2	1	2	1	1	1	1	1	1	1	5	1	1	3	3	2	3	2	2	3	3	3	3	2	2	3	3	3	3	1	1	0	0	0	0	0	0	0
2	1	3	5	2	13	3	4	2	4	2	4	4	4	4	1	1	1	1	3	1	1	1	1	1	3	3	3	3	3	3	3	3	3	3	3	3	3	3	3	3	3	3	0	0	0	0	0	0	0
1	2	3	3	9	9	2	3	5	2	3	4	4	3	4	2	2	2	3	3	3	3	2	2	3	3	4	1	2	2	2	1	2	2	1	2	2	2	2	2	1	1	2	1	1	1	1	1	1	1
1	1	3	5	9	13	3	4	5	4	2	2	2	4	2	2	2	1	2	2	2	2	4	3	2	5	4	2	2	2	2	2	2	2	2	2	2	2	2	2	2	2	2	1	1	1	1	1	1	1
2	1	6	5	1	12	1	2	2	2	1	2	1	2	4	1	1	1	1	1	1	1	5	2	3	4	5	2	2	2	2	3	2	2	3	2	2	2	2	2	2	2	2	0	1	0	0	0	0	0
1	1	3	4	2	7	2	2	2	2	1	2	2	1	4	1	2	2	1	2	1	1	4	4	4	4	3	2	2	2	3	2	2	3	2	2	1	2	2	2	1	2	2	1	2	2	1	1	0	1
1	1	3	5	3	5	3	2	2	4	1	1	1	5	1	1	2	1	3	3	5	5	4	4	2	3	4	2	2	2	2	1	2	2	2	2	2	2	2	2	2	1	2	1	1	1	1	1	1	1
1	2	1	2	7	9	7	4	3	3	2	4	4	4	4	2	2	2	2	2	2	2	2	2	2	4	4	2	2	2	2	2	2	2	2	2	2	2	2	2	2	1	2	1	2	1	1	1	1	1
2	1	2	5	6	12	5	3	3	2	1	2	2	2	2	2	3	3	3	3	3	3	2	3	3	3	3	2	2	2	2	2	2	2	2	2	2	2	2	2	2	2	2	2	2	2	2	2	2	2
1	2	4	2	4	2	2	2	3	3	2	2	2	4	2	2	2	1	1	1	2	1	2	3	1	2	1	0	1	1	0	1	1	1	1	2	1	1	0	1	1	0	0	2	2	3	2	3	2	3
2	2	2	4	7	9	2	4	4	3	2	2	3	3	3	1	1	1	1	1	1	1	4	2	4	4	4	2	2	2	2	2	2	2	2	2	2	2	2	2	2	2	2	1	2	2	2	2	1	1
1	2	2	3	5	13	7	5	5	2	2	2	4	4	4	1	1	1	1	1	1	1	5	3	2	3	2	2	2	2	2	1	1	0	0	2	2	2	2	2	2	2	2	2	2	1	1	1	1	1
2	2	1	2	7	9	3	2	1	4	2	4	3	3	2	2	1	1	1	1	2	1	2	3	1	2	1	0	1	1	0	1	1	1	1	2	1	1	0	1	1	0	0	2	2	3	2	3	2	3
2	2	2	4	9	9	2	3	4	5	1	2	4	1	1	1	1	1	1	1	1	4	4	4	1	5	5	2	2	2	2	2	2	2	3	2	2	2	2	2	2	2	2	2	2	1	1	1	1	0
2	1	4	5	9	12	2	2	5	4	2	4	2	4	2	2	2	1	1	1	2	1	2	3	1	2	1	0	1	1	0	1	1	1	1	2	1	1	0	1	1	0	0	2	2	3	2	3	2	3
2	2	3	5	9	12	1	3	2	3	2	4	5	5	5	1	1	1	1	1	1	1	5	5	2	5	5	3	3	3	3	1	3	3	3	2	3	3	3	3	3	2	3	1	3	2	2	1	2	2
1	1	4	5	8	12	5	4	4	2	2	2	3	3	3	1	1	1	1	1	1	1	4	2	4	4	4	2	2	2	2	2	2	2	2	2	2	2	2	2	2	2	2	1	2	2	2	2	1	1
2	1	3	5	8	1	2	4	3	4	4	4	2	4	4	1	1	1	1	1	1	1	1	4	4	4	1	2	3	3	3	1	2	2	2	2	2	2	2	2	2	2	2	1	1	1	1	1	0	0
2	1	3	4	9	8	4	2	2	4	2	1	4	1	2	1	1	1	1	1	2	1	2	3	1	2	1	0	1	1	0	1	2	1	1	2	1	1	0	1	1	0	0	2	2	3	2	3	2	3
1	2	4	3	5	13	5	2	5	4	2	1	2	1	2	2	1	1	1	1	2	1	2	3	1	2	1	0	1	1	1	2	1	1	1	2	1	1	0	1	1	0	0	2	2	3	2	3	2	3
2	2	2	4	8	9	6	2	2	4	2	1	4	1	3	2	1	1	1	1	2	1	2	3	1	2	1	0	1	1	0	1	1	1	1	2	1	1	0	1	1	0	0	2	2	3	2	3	2	3
2	1	5	5	8	8	3	4	1	1	4	4	4	4	2	3	1	3	3	2	2	3	3	2	2	2	3	2	2	2	2	2	2	3	3	3	3	2	3	3	3	2	2	0	1	1	0	0	0	0
1	2	1	2	8	9	7	4	3	2	2	2	3	3	2	1	1	1	1	1	1	1	4	2	4	4	4	1	1	0	0	2	1	2	2	2	2	2	2	2	2	2	2	1	2	2	2	2	1	1
2	2	1	2	7	9	4	2	5	3	2	1	2	1	3	2	2	2	1	1	2	1	2	3	1	2	1	0	1	1	0	1	1	1	1	2	1	1	0	1	1	0	0	2	2	3	2	3	2	3
2	1	5	5	8	5	6	1	4	2	2	4	2	2	2	1	2	1	1	1	2	1	3	3	4	3	3	2	2	2	2	2	2	2	3	2	3	3	3	3	3	2	2	0	3	0	0	0	1	0
1	2	2	3	7	13	1	2	3	3	2	2	2	3	3	1	3	2	5	2	4	1	5	2	1	2	4	2	2	2	3	2	3	3	2	2	3	2	3	2	2	2	1	1	2	2	0	2	1	0
2	2	4	5	5	7	5	2	5	4	2	2	4	2	2	2	2	1	1	4	2	1	2	3	1	2	1	0	1	1	0	1	1	0	0	2	1	1	0	1	1	0	0	2	2	3	2	3	2	3
1	1	6	5	6	13	4	2	2	4	3	1	2	1	2	2	2	1	1	2	2	1	2	3	1	2	1	0	1	1	0	1	1	1	1	2	1	1	0	1	1	0	0	2	2	3	2	3	2	3
1	2	2	5	4	12	2	4	3	4	2	4	4	3	2	2	4	1	1	2	1	1	1	1	1	1	3	2	3	3	3	2	2	2	2	2	2	2	2	2	2	2	2	1	1	1	1	1	0	0
1	1	4	6	9	13	4	4	2	1	4	2	2	2	4	3	2	3	3	2	2	2	3	2	2	2	3	2	2	2	2	2	3	3	3	3	3	2	3	3	3	2	2	0	1	1	0	0	0	0
2	2	4	4	6	8	4	2	5	4	2	4	4	2	2	2	2	1	2	1	2	4	2	3	1	2	1	0	1	1	1	1	0	0	1	2	1	1	0	1	1	0	0	2	2	3	2	3	2	3
2	1	3	5	8	7	1	2	2	3	2	2	4	3	3	1	2	2	4	4	2	2	5	2	1	2	4	2	2	2	3	2	3	3	2	2	3	2	3	2	2	2	1	1	2	2	0	2	1	0
1	3	6	5	8	12	3	2	3	4	2	4	2	1	2	2	3	1	2	1	2	2	2	4	4	4	1	0	1	1	0	1	1	1	1	2	1	1	0	1	1	0	0	2	2	3	2	3	2	3
2	2	3	4	9	12	4	5	1	2	1	4	4	4	2	1	2	1	2	1	4	1	5	3	2	3	2	2	2	2	2	2	2	2	2	2	2	2	2	2	2	2	2	2	2	1	1	1	1	1
1	1	3	5	7	1	3	2	3	4	2	1	2	4	4	2	2	1	1	1	2	1	2	3	1	2	1	0	1	1	1	0	0	1	1	2	1	1	0	1	1	0	0	2	2	3	2	3	2	3
1	2	3	5	6	12	4	4	2	2	2	4	3	3	2	1	1	1	3	3	2	3	2	2	2	2	2	2	2	2	2	2	2	2	2	2	2	2	2	2	2	2	2	1	1	1	1	1	1	1
1	2	2	5	8	9	6	1	4	3	3	2	2	1	4	1	1	1	1	1	1	1	2	3	4	3	3	2	2	2	2	2	2	2	3	2	3	3	3	3	3	2	2	0	3	0	0	0	1	0
1	2	2	4	5	9	2	2	5	1	2	1	2	1	2	2	2	1	1	1	2	1	4	3	1	2	1	0	1	1	0	1	1	1	1	2	1	1	0	1	1	0	0	2	2	3	2	3	2	3
1	2	2	3	8	9	3	1	2	5	1	1	4	2	2	2	3	3	4	5	4	3	2	2	1	3	5	2	2	2	2	2	3	3	3	2	2	2	2	3	2	2	3	0	3	1	0	1	0	2
2	2	4	5	9	5	2	4	4	2	2	2	3	4	3	1	2	1	1	1	1	1	2	2	4	4	4	2	2	2	2	2	2	2	2	2	2	2	2	2	2	2	2	1	2	2	2	2	1	1
2	3	4	6	9	5	2	4	3	2	4	4	4	2	2	3	1	3	3	2	2	3	3	2	2	2	3	2	2	2	2	2	3	3	3	3	3	2	3	3	3	2	2	0	1	1	0	0	0	0
1	1	7	3	5	9	2	2	5	4	4	2	2	4	3	2	1	1	1	1	2	1	2	3	1	2	1	0	1	1	0	1	1	1	1	2	1	1	0	1	1	0	0	2	2	3	2	3	2	3
2	2	1	2	7	9	5	5	3	2	1	4	3	3	2	2	1	1	1	1	1	1	5	3	2	3	2	2	2	2	2	1	2	2	2	2	2	2	2	2	2	2	2	2	2	1	1	1	1	1
1	2	1	2	8	9	7	2	3	2	2	2	4	2	2	1	2	2	2	2	3	2	4	4	2	5	5	2	2	2	2	2	2	2	2	2	2	2	2	2	2	2	2	1	1	1	1	1	1	1
2	1	3	5	7	9	2	4	2	2	2	4	3	3	4	1	4	1	3	3	3	3	2	2	2	2	2	2	2	2	2	1	2	2	2	2	2	2	2	2	2	2	2	1	1	1	1	1	1	1
2	2	2	4	6	8	3	2	3	4	2	1	2	1	2	2	2	1	2	1	2	1	2	3	1	2	1	0	1	1	0	1	1	1	1	2	1	1	0	1	1	0	0	2	2	3	2	3	2	3
2	1	4	3	8	9	3	4	3	4	4	4	4	4	4	1	2	1	4	1	1	1	1	1	1	1	3	2	3	3	3	2	2	2	2	2	2	2	2	2	2	2	2	1	1	1	1	1	0	0
2	2	1	2	9	9	6	1	2	4	2	2	2	1	1	1	1	1	2	1	1	1	5	1	2	5	5	2	2	2	2	2	2	2	3	2	2	2	2	2	2	2	2	2	2	1	1	1	1	0
1	1	5	5	9	1	2	3	1	3	3	3	2	2	5	1	1	1	2	1	1	1	5	5	2	5	5	3	3	3	3	1	3	3	3	2	3	3	3	3	3	2	3	1	3	2	2	1	2	2
2	1	4	6	5	8	7	2	3	4	2	1	2	1	2	2	1	1	1	1	2	1	2	3	1	2	1	0	1	1	0	1	1	1	1	2	1	1	0	1	1	0	0	2	2	3	2	3	2	3
2	2	1	2	6	9	5	1	2	5	1	3	3	1	1	1	1	1	1	2	1	1	1	1	2	5	5	2	2	2	2	2	2	2	3	2	2	2	2	2	2	2	2	2	2	1	1	1	1	0
1	3	7	5	7	13	6	2	2	4	2	1	2	1	2	2	1	1	1	1	2	1	2	3	1	2	1	0	1	1	0	1	1	1	1	2	1	1	0	1	1	0	0	2	2	3	2	3	2	3
2	1	3	5	8	1	1	2	4	2	2	2	4	2	2	1	2	2	2	2	3	2	4	4	2	5	5	2	2	2	2	2	2	2	2	2	2	2	2	2	2	2	2	1	1	1	1	1	1	1
1	2	1	2	9	9	7	4	4	4	4	4	4	2	1	1	1	1	1	1	1	1	1	1	1	1	3	2	3	3	3	2	2	2	2	2	2	2	2	2	2	2	2	1	1	1	1	1	0	0
1	2	3	4	7	13	3	1	3	4	2	1	2	1	2	2	1	1	1	2	1	1	1	3	1	2	1	0	1	1	0	1	1	1	1	2	1	1	0	1	1	0	0	2	2	3	2	3	2	3
1	3	3	5	8	13	4	2	3	4	2	1	2	1	2	2	1	1	1	1	2	1	2	4	4	4	1	0	1	1	0	1	1	1	1	2	1	1	0	1	1	0	0	2	2	3	2	3	2	3
[truncated: 56 more columns]

## Sheet: Readme
SSM=	Virtual Socialization
SPM=	Virtual Sharing
SYM=	Virtual Loneliness
BIBM=	Nurturing relationship
KIBM=	Inhibitory relationship
KAYM=	Liebowitz Social Anxiety-Anxiety
KACM=	Liebowitz Social Anxiety-Avoidance
Gender	1=female 2=male
Marital status	1= married 2= single 3=divorced
Age	1=<17 2=18-22 3=23-27 4=28-32 5=33-37 6=38-42 7=>43
Education	1=primary 2= middle 3=high school 4= associate degree 5= bachelor degree 6= master degree 7=doctorate
Income	1=< 11k 2= 11k-15k 3= 15k-19k 4= 19k-23k 5=23k-27k 6=27k-31k 7=31k-35k 8=35k-39k 9=>39k
Occupational status	1=teacher 2=self-employed 3=manager/director 4=lecturer 5=health worker 6=pharmacist 7=worker 8=public officer 9=student 10=housewife 11=engineer 12=private sector employee 13=other
time spent on internet	1=0-2h 2=2-4h 3=4-6h 4=6-8h 5=8-10h 6=10-12h 7=>12h
for SSM,SPM, and SYM	1=not at all true 2=slightly true 3=moderately true 4=mostly ture 5=completely true
for BIBM and KIBM	0=never 1=sometimes 2=often 3=always
KAYM	0=none 1=mild 2=moderate 3=severe
KACM	0=never 1=occasionally 3=often 4=usually

## Sheet: Scale information
Virtual Environment Loneliness=
The scale is grouped under three factors: Virtual Socialization, Virtual Loneliness, and Virtual Sharing. The sub-factor Virtual Socialization consists of 8 items (M1, M2, M3, M4, M5, M6, M7, and M8), Virtual Sharing consists of 7 items (M9, M11, M12, M13, M14, M15, M18), and Virtual Loneliness consists of 5 items (M10, M16, M17, M19, M20). The scale contains a total of 7 negatively worded items,…
Interpersonal Relationships Scale=
It was determined that the scale consists of two subscales: nurturing and inhibitory relationship styles. In the scoring process, the odd-numbered items measure the nurturing dimension, while the even-numbered items measure the inhibitory dimension.
